# Supplementary material for: Rice Bran Supplement Containing a Functional Substance, the Novel Peptide Leu-Arg-Ala, Has Anti-Hypertensive Effects: A Double-Blind, Randomized, Placebo-Controlled Study
Source: Nutrients. 2019 Mar 28;11(4):726. doi: 10.3390/nu11040726 (PMC6521331; doi:10.3390/nu11040726)
Supplement: Supplementary file 1 [file nutrients-11-00726-s001.zip]

Archive with 4 entries (4 files):
- TableS1_CONSORT_checklist.docx
- TableS2_DailySodiumIntake .pptx
- TableS3_Advere_events.pptx
- TableS4_Result_table.pptx
